# Supplementary material for: Clinical Symptoms, Imaging Features and Cyst Distribution in the Cerebrospinal Fluid Compartments in Patients with Extraparenchymal Neurocysticercosis
Source: PLoS Negl Trop Dis. 2016 Nov 9;10(11):e0005115. doi: 10.1371/journal.pntd.0005115 (PMC5102378; doi:10.1371/journal.pntd.0005115)
Supplement: S1 Database — (XLS) [file pntd.0005115.s002.xls]

## Sheet: Plan1
	Age (years)	Mortality	Time for the diagnosis (years)	Area rural or urban	Sex	Intracranial hypertension	Epilepsy	Meningitis	Headache	Others	lesions third ventricle	lateral ventricle lesions	fourth ventricle lesions	fourth ventricle	lesions with mass effect	lesions with mass effect in the ventricles	hydrocephalus	lesions with enhanced contrast	lesions in bunch of grapes	giant cysts	topographies yasargyl	intraparenchymatous calcified lesions	vesicular lesions intraparenchymatous	colloid intraparenchymatous	surgical treatment	Total surgical procedures	peritoneal ventricular shunt (Number)	Total procedures	clinical treatment	Surgical + clinical	no treatment	corticoids	ventriculitis	arachnoiditis	vasculitis	dependence of corticoids	infection of the shunt catheter	endpoint				cause death
1	54	0	3	0	0	1	0	1	1	0	0	0	0	1	0	0	0	0	1	0	fissura silviana+brain stem cisterns	0	0	1	1	0	3	3	0	0	0	1	0	0	0	0	0	favorable
2	40	0	0.41	1	0	0	0	0	0	1	0	0	0	0	0	0	0	0	1	0	sinal cord	0	0	0	1	1	0	1	0	0	0	0	0	0	0	0	0	favorable
3	41	0	0.41	1	0	0	0	1	1	1	0	0	0	0	0	0	0	1	1	0	cisterns of the base	1	0	1	0	0	0	0	1	0	0	1	0	0	0	0	0	partial improvement
4	37	0	2.5	1	0	0	1	1	1	0	0	0	0	0	0	0	0	1	1	0	cisterns of the base +brain stem cisterns	1	0	0	0	0	0	0	1	0	0	0	0	0	0	0	0	favorable
5	49	0	2	1	0	1	0	1	0	1	1	0	1	1	0	0	0	1	1	0	cisterns of the base +brain stem cisterns	0	0	0	0	0	1	1	0	1	0	1	0	1	1	1	0	partial improvement
6	65	0	7	1	0	0	1	0	1	0	0	0	0	0	0	0	2	0	1	0	brain stem cisterns	0	0	0	0	0	0	0	0	0	1	0	0	0	0	0	0	partial improvement
7	48	0	15	1	0	0	1	1	1	0	0	0	0	0	0	0	1	1	1	0	cisterns of the base +brain stem cisterns	1	0	0	0	0	0	0	1	0	0	1	0	0	0	0	0	favorable
8	40	0	5	1	0	0	0	1	1	0	0	0	0	0	1	0	0	1	1	0	cisterns of the base+brain stem cisterns	0	0	0	0	0	0	0	1	0	0	1	0	0	0	0	0	favorable(AMT;DFH)
9	45	0	11	1	0	0	1	1	1	0	0	0	0	0	1	0	0	1	1	0	brain stem cisterns+sylvian fissure	1	1	0	0	0	0	0	1	0	0	0	0	0	0	0	0	favorable
10	31	0	0.08	1	0	1	1	1	1	1	0	1	0	0	1	0	2	1	0	1	brain stem cisterns+sylvian fissure+choroidal fissure	1	0	0	0	3	2	5	0	1	0	1	0	1	1	0	0	partial improvement
11	41	0	4	1	0	1	0	1	1	0	0	0	0	0	1	0	2	0	1	1	brain stem cisterns	0	0	0	0	0	0	0	1	0	0	1	0	0	0	0	0	favorable
12	39	0	1	0	0	1	1	1	1	0	0	0	0	0	1	0	1	1	1	0	brain stem cisterns+ choroidal fissure+ cisterns of the base	1	0	0	0	0	0	0	1	0	0	1	0	0	0	0	0	partial improvement
13	39	0	5	1	0	1	1	0	0	1	0	0	0	1	1	0	2	0	1	0	brain stem cisterns	1	0	0	0	1	2	3	0	1	0	1	0	1	0	0	1	partial improvement
14	43	0	5	1	0	1	0	0	1	0	0	0	0	0	0	0	3	0	1	0	brain stem cisterns+cisterns of the base	0	1	0	0	0	0	0	0	0	1	1	0	0	0	0	0	favorable
15	44	0	3	1	0	1	1	1	0	1	1	1	1	1	0	0	3	0	1	0	cisterns of the base +brain stem cisterns+choroidal fissure+sylvian fissure	1	0	0	0	4	7	11	0	1	0	1	0	1	0	1	1	partial improvement
16	34	0	4	1	0	1	1	1	1	1	0	0	0	0	0	0	1	1	1	0	brain stem cisterns+cisterns of the base +sinal cord	1	0	0	0	1	1	2	0	1	0	1	0	1	0	1	1	partial improvement
17	24	0	7	0	1	1	1	1	0	1	0	0	1	1	0	0	3	1	1	0	brain stem cisterns+cisterns of the base+choroidal fissure	1	1	1	0	1	4	5	0	1	0	1	0	0	0	0	0	partial improvement
18	25	0	0	1	1	0	0	1	0	1	0	0	0	0	0	0	0	0	1	0	cisterns of the base	1	0	1	0	0	0	0	1	0	0	1	0	1	1	0	0	partial improvement
19	38	0	1	1	1	1	1	0	0	0	0	0	1	1	0	0	2	0	1	0	brain stem cisterns+choroidal fissure+sylvian fissure	1	0	0	1	1	2	3	0	0	0	1	0	0	0	0	0	partial improvement
20	59	0	0.5	0	1	1	0	1	0	1	0	0	1	0	0	0	0	1	1	0	brain stem cisterns+cisterns of the base+sylvian fissure	0	1	0	0	0	2	2	0	1	0	0	0	1	1	0	0	favorable
21	21	0	3	1	1	1	0	1	1	0	0	0	0	0	1	0	0	0	1	0	brain stem cisterns+cisterns of the base+interhemispheric fissure	1	1	0	0	0	0	0	1	0	0	1	0	0	0	0	0	partial improvement
22	48	0	1	1	1	1	0	0	1	1	0	0	0	0	1	0	2	1	1	1	brain stem cisterns+cisterns of the base+sylvian fissure+interhemispheric fissure	1	0	0	1	0	2	2	0	0	0	1	0	0	0	0	0	partial improvement
23	55	0	3	0	1	1	1	0	0	1	0	0	1	1	0	0	2	1	0	1	sylvian fissure+cisterns of the base	0	0	0	0	0	1	1	0	1	0	1	0	0	0	0	0	partial improvement
24	46	0	23	1	1	1	1	1	1	0	0	0	0	0	0	0	1	1	1	1	sylvian fissure+cisterns of the base	1	0	1	1	0	1	1	0	0	0	1	0	1	0	1	0	partial improvement
25	35	0	0.25	0	1	1	0	1	1	0	0	0	0	1	0	0	2	0	1	0	brain stem cisterns	1	0	0	1	0	6	6	0	0	0	1	0	0	0	0	1	favorable
26	36	0	0.25	1	1	1	0	1	0	1	0	0	0	0	0	0	0	1	1	0	brain stem cisterns	1	0	0	1	0	1	1	0	0	0	1	0	0	0	1	0	partial improvement
27	39	0	0	1	1	1	1	1	0	0	0	0	0	0	0	0	2	1	1	0	brain stem cisterns +sylvian fissure+sinal cord	1	0	0	0	1	5	6	0	1	0	1	1	0	0	0	0	favorable
28	45	0	0.33	0	1	1	1	1	0	0	1	0	1	1	0	0	2	1	1	0	brain stem cisterns+cisterns of the base+sulcos frontais+choroidal fissure+sylvian fissure+interhemispheric fissure	1	0	0	0	2	4	6	0	1	0	1	0	0	0	0	1	partial improvement
29	41	0	3	1	1	1	1	1	1	1	0	0	0	0	0	0	2	1	1	0	brain stem cisterns	1	0	0	1	0	4	4	0	0	0	0	1	1	0	0	1	partial improvement
30	49	0	1.16	1	1	1	1	1	0	0	0	1	0	0	1	1	2	1	1	1	brain stem cisterns+choroidal fissure+sylvian fissure	0	0	0	0	0	1	1	0	1	0	0	0	0	0	0	0	partial improvement
31	31	0	1	0	1	0	1	0	0	0	0	1	1	1	0	0	2	0	1	0	brain stem cisterns+interhemispheric fissure+sylvian fissure	1	0	1	0	0	0	0	0	0	1	0	0	0	0	0	0	favorable
32	30	0	10	1	1	1	0	1	1	1	0	0	1	1	0	0	2	1	1	0	brain stem cisterns	1	0	0	0	0	2	2	0	1	0	1	0	1	0	0	0	partial improvement
33	56	1	0.25	1	1	1	1	1	0	0	0	1	0	0	0	1	2	1	1	0	brain stem cisterns+cisterns of the base+sylvian fissure+choroidal fissure	1	1	0	0	2	1	3	0	1	0	1	0	0	0	0	0	death				intracranial hypertension
34	31	1	1	1	1	1	1	0	0	0	0	1	0	0	1	1	3	0	1	0	brain stem cisterns+cisterns of the base+sylvian fissure	0	1	0	1	1	1	2	0	0	0	1	0	0	0	0	0	death				intracranial hypertension
35	39	1	1	1	1	1	1	1	0	0	1	0	1	0	1	1	2	1	1	1	brain stem cisterns+cisterns of the base+choroidal fissure+sinal cord	0	0	0	1	2	8	10	0	0	0	1	1	1	0	0	0	death				intracranial hypertension
36	34	1	1	1	1	1	1	0	0	1	0	1	0	1	1	0	3	0	1	1	brain stem cisterns+cisterns of the base+sylvian fissure+interhemispheric fissure	0	0	0	1	0	2	2	0	0	0	1	0	0	0	0	0	death				intracranial hypertension
		0 – No		Rural – 0	0 – female	0 – No	0 – No	0 – No	0 – No	0 – No	0 – No	0 – No	0- No	0 – No	0 – No	0 – No	0 – No	0 – No	0 – No	0 – No		0- No	0 – No	0 – No	0 -No				0 – No	0 -No	0 – No		0 – No	0 – No	0 – No	0 – No	0 – No
		1 - Yes		Urban – 1	1-male	1 – Yes	1- Yes	1 – Yes	1 – Yes	1 – Yes	1 – Yes	1- Yes	1-Yes	1 – Yes	1 – Yes	1 – Yes	1 – Yes	1 – Yes	1 – Yes	1 – Yes		1- Yes	1 – Yes	1 – Yes	1 – Yes				1 – Yes	1 – Yes	1 – Yes		1- Yes	1 – Yes	1 – Yes	1 – Yes	1 – Yes
